# Supplementary material for: A KRT71 Loss-of-Function Variant Results in Inner Root Sheath Dysplasia and Recessive Congenital Hypotrichosis of Hereford Cattle
Source: Genes (Basel). 2021 Jul 4;12(7):1038. doi: 10.3390/genes12071038 (PMC8304205; doi:10.3390/genes12071038)
Supplement: Supplementary file 1 [file genes-12-01038-s001.zip › Table_S1.xlsx]

## Sheet: Table_S1
Table S1. Primer Sequences
	Forward Primer	Reverse Primer	Annealing Temperature
Exon Primers
KR_81_1	GAGGCCACTATTAAAGCAC	CTCTGTTGCTCCCATGACTA	63
KR_81_2	ACCTTGAAGCAATCAGCACC	TAGGCATCTGAGCAACGACT	62
KR_81_3	GATCCCTCAACTCCAAGTAG	GTTACTGCCCTTGTCAAAGC	60
KR_81_4	CCCTCACCTCCATGTACTGT	AGCCTCATGGACTGTAGCTC	61
KR_81_5_6	GATCAGAGTTGGACAGGGTT	ACAAGGTGGGTTATGGTCTC	62
KR_81_7_8	TTTGTGGTTACTCAGGGAGC	GACCCTCTCCAAGCATCTTA	62
KRT_81_9A	TCACAGGAAGAGGGATTTGG	GCGTGAAGGTGGTGTGGATA	57
KR_83_1	ATAGGCAAACAGTTGGCTC	GCAGCTTCTGAACCTATTCT	62
KR_83_2	CACTGAGGCCCTAACATGGT	ATCATCAGGCAGAGACCCAG	64
KR_83_3_4	GGTGGGTGTTTCAATAGTCC	AGCTGTCCTAGAGGTTGTCA	61
KR_83_5_7	ACGAGACTTTGGCTCCAGAT	ACGGGTTTCAAAGACCTCAG	63
KR_83_8	TCCTAGCCTCATGTGACTCC	CCATTCATGCTGTGAGGTTC	54
KR_83_9	ATACCAGCTGAACCTTTGTG	ACCAGTCAGAGGAATAAGTC	63
KR_86_1	TCTCTCTGGTCTGTTTGTGCC	CACCATGACTTGCGGATCTT	65
KR_86_2	CATACCACCAACTTGCCCTG	ATTGCCTTGTCTCCCACTGC	56
KR_86_3	TGCCTTTCATGACCTGGTCT	TGCCAGGGATCTTGCTATGT	61
KR_86_4_5	AGAGCTGTCTGCACTTCTGT	AGAGCTGGAAAGTGAGAGGT	61
KR_86_6_7	AGCAACTAAGTGGGCATGAG	ACGGAAGGGATGTGAGGTAT	62
KR_86_8	CCAGATGGGCAGCTTCTAC	GTCTCTGCCTGTTCTCCACC	63
KRT_71_1	GCCAAACCCATGAATTAAGC	ATTCCGTGCCTTCTCTTTCT	64
KRT_71_2_3	GTTTGGCCATACTGGATTCA	ATGGTCTTGCATCGTGGTTT	60
KRT_71_4	CCATCCCTACTGCCGAGAGA	CATTTCCCTCCCACCCAGA	64
KRT_71_5_6	CCCGGTCTCATCTATTCATC	GAGCCACAATTGAGACATCC	63
KRT_71_7	TAGAAGGGAGGAACAGGGAG	CATCACCACCTCTTCAGTCC	62
KRT_71_8	CCCATAGCTTCTCAGGCTCT	GCACCATGTCCTTTGTTTCC	56
KRT_71_9	CAACCTGCTGTTCCAAGAC	GATATGCCGTGGTGTAATG	63
KRT_72_1	TGGAGAACCAAGAGGCCCTA	CATCCTCCCTTTCCTGAGTC	57
KRT_72_2	CTCTTTCCTGACTCCCACTG	GATCTCTCTCCCTCCCTTAC	61
KRT_72_3_4	CACAGAGGCGATTGCTCACT	CTCTCTGCCAACCTTTGGTC	64
KRT_72_5_6	TTTCATCTCACACCCACAGG	GGCAGGATGCTCTTCTCATT	63
KRT_72_7_8	AACCAGAATGACCTCAAAGC	AAATCCAGCTCCCTCTTTGT	61
KRT_72_9	GTGCTTACAGTCTGACATTG	AAGATCCATATCAGACCAGG	59
KRT_74_1	GAAAGAGGCAGCCCTGGAAA	TGTCGATGAAGGAGGCGAAC	65
KRT_74_10A	TCAGGAAGGTTTCTCTGGCT	AACTGCTGACTCCACCAAAG	62
KRT_74_10B	CAGCTTTAAGGGTTCTCTCA	ATGCACCTTGGACATTACTC	56
KRT_74_2_3	AGATGCAGGGCTGATAGAAC	ACCTCATACCTATGGGCAAG	61
KRT_74_4_5	CCATCCTAACCAACCCTGC	CTGTCCAAGTCCAGGTAACG	60
KRT_74_6A	GGAAGCCCTATTTACTTTGG	GTTCCGACATCTCATTCTTG	60
KRT_74_7	ATCCAGAGGATCCGCTGTGA	TTGGAGCGGCATACCTGAAG	59
KRT_74_8_9	ACAAGTGGACTTGAAACCGA	TCACAAATGCTCACAGAGGA	58
Microsatellite Primers
HY_29.53	CACGACGTTGTAAAACGACCATTGACCCTAGATAGGACA	AAAGTCTCTTCAGCAAGTGG	54
HY_30.01	CACGACGTTGTAAAACGACCTGGAGAAGGGAATGGCTAC	AACCACACCGCAACCACTG	60
HR_30.04	CACGACGTTGTAAAACGACCCAGGGCAGTCTCTTTCAGAT	GGTTGGGAGCAAGCAAACAT	59
HR_30.16	CACGACGTTGTAAAACGACTTGCTTGGAGAATCCTCTG	GAACATCTAATCCTTGCCCT	55
HR_30.28	CACGACGTTGTAAAACGACAGTGGGTTGCCATTTCCTT	CTCCTGCCGGTAGATGTATAA	51
HR_30.45	CACGACGTTGTAAAACGACCTTCCAGAACGCCCTCTTCA	ACGAACTGCTCCCTCTGGAT	58
HY_30.5	CACGACGTTGTAAAACGACGAATCAGTCCACCATCATGC	GGAGACATTACCAGGAAGCA	60
HY_31.01	CACGACGTTGTAAAACGACCTAGCACAATCCTTGACACA	CTGCAGTTATCCAGTACAGC	54
HY_31.54	CACGACGTTGTAAAACGACGTCACCTGACAGATGAATG	GTCTGGCTTACTTAGTGTGAC	55
HY_31.81	CACGACGTTGTAAAACGACTGCAGTTTTAGGGCTTGTGTC	ACGCCATGGTCACAAATTAC	56
HY_32.31	CACGACGTTGTAAAACGACTCTCCTGTCCTGTTCCACAC	CTGAGGCAGCAGAAGAGGT	53
HY_32.49	CACGACGTTGTAAAACGACTCTGCCTGACATTAGAATGC	CAGCCCTGTTGTTTGATTG	56
HY_33.05	CACGACGTTGTAAAACGACCAGAAAGTGAGGAGCAGGT	CCACTTCACACAGCTGAGA	59
