# Supplementary material for: A KRT71 Loss-of-Function Variant Results in Inner Root Sheath Dysplasia and Recessive Congenital Hypotrichosis of Hereford Cattle
Source: Genes (Basel). 2021 Jul 4;12(7):1038. doi: 10.3390/genes12071038 (PMC8304205; doi:10.3390/genes12071038)
Supplement: Supplementary file 1 [file genes-12-01038-s001.zip › Table_S2.xlsx]

## Sheet: Table_S2
Table S2. Genotypes of reported HY-suspicious calves on chromosome 5.
		Genotypes of calves classified as suspicious for congenital hypotrichosis 5,6
		Group A2									Group B3						Group C4
Marker ID	Position1	24	21	111	70	109	105	107	110		22	27	341	68	237		101	287	23	286
BFGL-NGS-114785	8371379	11	11	11	11	11	11	11	11		11	11	11	11	11		11	11	11	11
BTB-01752331	8399818	22	12	22	22	22	22	12	12		12	22	22	22	22		22	22	12	22
BTB-00220941	8435987	11	11	11	11	11	21	22	11		11	11	11	11	11		21	11	21	21
BTB-00220966	8476871	11	21	21	21	11	21	21	22		22	22	21	21	21		21	22	21	21
BTB-00218546	8518671	11	21	21	21	11	22	22	22		22	22	21	21	21		22	22	21	22
UA-IFASA-4572	8562667	22	22	12	12	22	12	22	22		12	12	11	12	12		12	22	22	12
BTA-74150-no-rs	8583306	11	11	21	21	11	21	11	11		21	21	22	21	21		21	11	11	21
ARS-BFGL-NGS-69702	8621147	11	11	21	21	11	21	11	11		21	21	21	21	11		21	11	11	21
ARS-BFGL-NGS-11736	8683607	11	21	11	0	11	11	11	21		21	11	11	11	11		11	11	11	11
Hapmap50771-BTA-74233	8772796	22	12	12	12	22	11	11	11		11	11	11	12	11		11	11	12	11
BTB-00218821	8807063	22	12	12	12	22	12	22	12		11	12	11	12	12		12	22	22	12
UA-IFASA-7270	8849111	22	22	22	22	22	22	22	22		22	22	12	22	12		22	22	22	22
BTB-00218987	8893080	11	21	11	11	11	11	11	21		21	11	11	11	11		11	11	11	11
ARS-BFGL-NGS-28269	8926782	22	22	12	12	22	11	11	12		12	11	11	12	11		11	12	12	11
BTB-00219231	8978484	22	12	22	22	22	22	22	12		12	22	22	22	22		22	22	12	22
BTB-00219372	9101668	22	12	12	12	22	12	22	12		11	12	11	12	12		12	22	22	12
ARS-BFGL-NGS-10677	9126222	22	12	12	12	22	12	22	12		11	12	11	12	12		12	12	12	12
Hapmap48875-BTA-74500	9157214	11	21	21	21	11	22	22	22		22	22	21	21	21		22	22	11	22
BTB-00219569	9263262	11	21	21	21	11	22	22	22		22	22	22	21	22		22	22	11	22
BTB-00219600	9344250	22	12	12	12	22	12	22	12		11	12	12	12	22		12	22	22	12
BTB-00219662	9371522	22	12	12	12	22	12	22	12		11	12	12	12	22		12	22	22	12
BTB-00219664	9394294	11	21	21	21	11	22	22	22		22	22	22	21	22		22	22	11	22
BTA-74670-no-rs	9437669	22	12	12	12	22	11	11	11		11	11	11	12	11		11	11	12	11
Hapmap42658-BTA-74674	9472727	11	21	21	21	11	21	11	21		22	21	21	21	11		21	11	11	21
BTA-74684-no-rs	9501290	11	21	21	21	11	22	22	22		22	22	21	21	21		22	21	11	22
Hapmap58252-rs29024363	9652848	11	21	11	0	11	11	11	21		21	11	11	11	11		11	11	11	11
BTA-118745-no-rs	9806599	11	11	11	11	11	11	11	11		11	11	11	11	11		11	11	11	11
ARS-BFGL-NGS-25358	9899160	22	12	12	0	22	22	22	12		11	12	11	12	12		12	12	22	12
BTB-01253890	9922225	22	22	12	12	22	12	22	22		12	12	12	12	22		22	22	12	12
BTB-01253754	9950705	22	22	12	12	22	12	22	22		12	12	11	12	12		22	22	12	12
ARS-BFGL-NGS-16627	10027908	22	12	12	0	22	22	22	12		11	12	12	12	22		22	22	22	12
BTB-00221620	10066097	11	21	11	11	11	21	11	22		21	11	21	11	21		11	11	21	11
BTA-75232-no-rs	10104621	11	21	21	21	11	11	11	22		22	21	22	21	21		11	11	21	21
BTB-00221495	10138236	22	22	22	22	22	12	22	22		22	22	22	22	22		22	22	22	22
ARS-BFGL-NGS-69509	10236503	11	11	11	11	11	21	11	21		11	11	21	11	21		11	21	21	11
BTB-00221286	10256208	22	22	22	22	22	12	11	22		22	12	22	22	12		12	12	22	22
BTB-00222372	10278129	22	22	22	22	22	12	11	12		22	12	12	22	11		12	12	22	22
Hapmap49738-BTA-75486	10335741	11	11	11	0	11	21	22	21		11	21	21	11	22		21	21	11	22
ARS-BFGL-NGS-3679	10381017	11	11	11	11	11	22	22	21		11	21	11	11	21		21	21	11	22
BTA-75479-no-rs	10423634	22	22	22	22	22	11	11	12		22	12	22	22	12		12	12	22	12
Hapmap54948-rs29009927	10482135	11	21	11	11	11	22	22	21		21	21	11	11	21		21	21	21	21
UA-IFASA-4222	10511028	11	21	11	11	11	22	22	21		21	21	11	11	21		21	21	21	22
BTB-01739441	10560048	22	22	12	12	22	12	11	22		12	11	12	12	12		12	12	22	12
BTA-119598-no-rs	10626452	22	12	12	12	22	12	11	11		11	11	12	12	12		12	12	12	12
BTA-23621-no-rs	10735432	11	21	21	21	11	22	22	21		22	22	22	21	22		21	21	21	21
BFGL-NGS-117548	10788597	22	22	12	12	22	12	11	22		12	11	11	12	11		12	12	22	12
ARS-BFGL-NGS-72006	10839782	22	22	22	22	22	22	22	12		22	22	22	22	22		22	22	22	22
BFGL-NGS-117126	10862100	11	21	21	21	21	21	22	21		22	22	22	21	22		21	21	21	21
BFGL-NGS-116250	10887603	11	21	11	0	21	11	11	21		21	11	11	11	11		11	11	21	11
BTA-22405-no-rs	10940707	11	21	11	11	11	11	11	21		21	11	11	11	11		11	11	11	11
Hapmap27228-BTA-161652	10969920	22	22	22	22	22	11	11	12		22	12	12	22	11		12	12	12	11
Hapmap43207-BTA-22406	10999214	11	21	21	21	21	22	22	22		22	21	22	21	21		21	11	21	21
BTB-01320246	11025282	22	12	22	22	22	22	22	12		12	22	22	22	22		22	22	22	22
BTB-01320261	11058587	11	21	22	22	11	22	22	21		22	22	21	21	11		21	11	11	21
BTA-75531-no-rs	11100123	22	12	22	22	22	22	22	12		12	12	22	22	22		22	22	22	22
BTA-75515-no-rs	11122965	11	21	11	11	11	11	11	21		21	21	11	11	11		11	11	11	11
Hapmap55297-rs29017245	11158112	11	21	11	11	21	11	11	22		21	21	21	11	21		11	21	11	21
BTB-00222540	11176710	22	12	12	12	12	12	22	11		11	11	12	12	22		22	12	22	22
Hapmap52005-BTA-75510	11197174	22	22	12	12	22	11	11	22		12	12	12	12	22		12	22	22	22
BTB-00222730	11241151	11	0	21	21	21	21	11	22		22	22	22	21	21		11	21	11	11
Hapmap50090-BTA-75536	11284482	22	12	22	22	22	11	11	12		12	12	12	22	12		12	12	22	22
BTB-00223023	11314799	11	21	11	11	11	22	22	21		21	21	21	11	21		21	21	11	11
BTB-02029563	11342309	11	21	11	0	11	21	22	21		21	21	11	11	11		21	21	11	11
BTB-01458467	11398812	22	12	22	22	22	12	11	12		12	12	12	22	12		12	12	22	22
Hapmap51781-BTA-94983	11439750	22	22	22	22	22	22	22	22		22	22	12	22	12		22	22	22	12
BTB-00223109	11464705	22	12	22	22	22	12	11	12		12	12	12	22	12		12	12	22	22
BTB-00223180	11526654	11	21	11	11	11	21	22	21		21	21	11	11	11		21	21	11	11
Hapmap60169-rs29019788	11647027	22	12	12	12	12	11	11	11		11	11	11	12	12		12	12	22	12
BFGL-NGS-110594	11702152	11	11	21	21	21	21	11	11		21	21	22	21	21		11	11	11	11
ARS-BFGL-NGS-40481	11800467	11	11	21	21	21	22	22	22		21	22	22	21	21		21	21	11	11
ARS-BFGL-NGS-29426	12174285	11	21	22	22	21	22	22	22		22	22	22	21	21		21	21	11	22
ARS-BFGL-NGS-31399	12213478	22	12	11	11	12	11	11	11		11	11	11	12	12		12	12	22	11
Hapmap46581-BTA-75566	12379777	22	22	22	22	22	22	22	22		22	22	12	22	12		22	22	22	22
Hapmap43179-BTA-121675	12704669	22	22	11	11	12	11	11	11		12	11	11	12	12		12	12	22	11
ARS-BFGL-NGS-6826	12725994	22	22	11	11	22	22	22	12		12	12	11	12	12		22	22	22	12
Hapmap33970-BES11_Contig478_2145	12759904	22	22	22	22	22	22	22	22		22	22	22	22	22		22	22	22	22
BTA-75591-no-rs	12791449	11	11	22	22	21	22	22	21		21	22	22	21	21		21	21	21	22
Hapmap38799-BTA-101880	12877996	11	11	22	22	21	22	22	21		21	22	22	21	21		21	21	21	22
Hapmap25872-BTA-152814	12921666	11	11	22	22	21	22	22	21		21	22	22	21	21		21	21	21	21
Hapmap49501-BTA-15676	13007538	11	11	22	22	21	22	22	21		21	22	22	21	21		21	21	21	22
BFGL-NGS-116924	13064372	22	22	22	22	22	22	22	22		22	22	22	22	22		22	22	22	22
Hapmap46515-BTA-15679	13110436	11	11	22	22	21	22	22	21		21	22	22	21	21		21	21	21	22
BFGL-NGS-111940	13142317	22	22	22	22	22	22	22	22		22	22	22	22	22		22	22	22	12
ARS-BFGL-NGS-22061	13230398	22	22	11	11	22	22	22	22		12	12	11	12	12		22	22	12	12
ARS-BFGL-NGS-81155	13271489	22	22	11	11	12	11	11	12		12	11	11	12	12		12	12	12	12
Hapmap39895-BTA-15668	13311842	22	22	22	22	12	11	11	12		22	12	22	22	12		12	12	22	12
Hapmap59589-rs29018532	13632142	22	22	11	11	11	11	11	11		12	11	11	12	11		11	12	12	12
BTA-72768-no-rs	13659330	11	11	11	11	22	22	22	21		11	21	11	11	21		22	21	11	21
Hapmap52967-rs29017027	14044364	11	11	22	22	22	22	22	22		21	22	22	21	22		22	21	21	21
Hapmap32870-BTA-162083	14189730	22	22	22	22	11	11	11	12		22	12	22	22	12		11	12	22	12
Hapmap58403-rs29020530	14305819	22	22	11	11	11	11	11	11		12	11	11	12	11		11	12	12	11
ARS-BFGL-NGS-84009	14481898	22	22	22	22	22	22	22	22		22	22	22	22	22		22	22	22	12
Hapmap28307-BTA-147588	14707823	11	11	22	22	22	22	22	22		21	22	22	21	22		22	21	21	22
BTA-87036-no-rs	14741492	11	11	22	22	22	22	22	22		21	22	22	21	22		22	21	21	21
BTB-01113127	14802322	22	22	22	22	12	22	22	12		22	12	22	22	12		12	12	22	11
BTB-01113145	14838419	22	22	11	11	11	11	11	11		12	11	11	12	11		11	12	12	11
Hapmap44154-BTA-87046	14953446	22	22	22	22	12	22	22	12		22	12	22	22	12		12	12	22	11
BTA-87049-no-rs	14975598	11	11	11	11	21	11	11	21		11	21	11	11	21		21	21	11	22
ARS-BFGL-NGS-102679	15024272	11	11	11	11	11	11	11	11		11	21	11	11	21		11	11	11	11
BTA-05007-rs29019174	15061346	22	22	22	22	22	22	22	22		22	12	22	22	12		22	22	22	22
Hapmap55237-rs29010308	15083929	11	11	11	0	11	11	11	11		11	21	11	11	21		11	11	11	11
BTB-01508845	15149224	11	11	11	11	11	11	11	11		11	21	11	11	11		11	11	11	11
BTB-00861875	15176813	22	22	11	11	11	11	11	12		12	12	11	0	12		11	22	12	22
Hapmap33479-BTA-137049	15224660	11	11	11	11	11	11	11	11		11	21	11	11	11		11	11	11	11
BTB-00862015	15258458	22	22	11	11	11	11	11	12		12	11	11	12	12		11	22	12	12
Hapmap39032-BTA-59802	15296605	11	11	11	11	11	11	11	11		11	11	11	11	11		11	11	11	11
Hapmap48014-BTA-59805	15369811	11	11	22	22	22	22	22	22		21	21	22	21	21		22	11	21	21
Hapmap56721-rs29021198	15424038	11	11	22	22	22	22	22	22		21	22	22	21	22		22	11	21	22
Hapmap41949-BTA-72796	15514245	11	11	22	22	22	22	22	22		21	22	22	21	22		22	11	21	22
ARS-BFGL-NGS-3532	15673486	22	22	22	22	22	22	22	12		22	12	22	22	12		22	22	22	11
Hapmap44400-BTA-72792	15696963	11	11	11	11	11	11	11	21		11	21	11	11	21		11	11	11	22
Hapmap42369-BTA-93920	15780939	11	11	11	0	11	11	11	21		11	11	11	11	21		11	11	11	22
Hapmap40277-BTA-72811	15939304	11	11	22	22	22	22	22	22		21	21	22	21	22		22	11	21	21
ARS-BFGL-NGS-20187	16024346	22	22	11	11	11	11	11	11		12	11	11	12	11		11	22	12	11
ARS-BFGL-NGS-68464	16163636	11	11	22	22	22	22	22	22		21	21	22	21	21		22	11	21	11
BTA-12588-rs29024540	16222106	22	22	22	0	22	22	22	12		22	12	22	22	22		22	22	22	22
Hapmap44593-BTA-20421	16302376	11	11	22	22	22	22	22	22		21	22	22	21	21		22	11	21	11
ARS-BFGL-NGS-51490	16522966	22	22	22	22	22	22	22	12		22	12	22	22	12		22	22	22	11
ARS-BFGL-NGS-66695	16605412	11	11	11	11	11	11	11	11		11	11	11	11	11		11	11	11	11
BTA-89424-no-rs	16666769	11	11	22	22	22	22	22	22		21	22	21	21	21		22	11	21	22
BTA-103542-no-rs	16795347	22	22	11	11	11	11	11	11		12	11	12	12	12		11	22	12	11
ARS-BFGL-NGS-44205	16952114	11	11	22	22	22	22	22	22		21	22	21	21	21		22	11	21	22
BFGL-NGS-114062	16982383	22	22	11	0	11	11	11	12		12	11	12	12	12		11	22	12	22
BFGL-NGS-115501	17215443	22	22	22	22	22	22	22	22		22	22	22	22	12		22	22	22	22
ARS-BFGL-NGS-10032	17362801	11	11	11	11	11	11	11	21		11	11	11	11	11		11	11	11	22
ARS-BFGL-NGS-108063	17507982	22	22	11	11	12	12	22	12		12	11	12	12	22		12	22	12	22
Hapmap45956-BTA-74297	17995212	11	11	22	22	0	21	11	22		21	22	21	21	11		21	11	21	22
BTA-74302-no-rs	18047140	22	22	11	11	12	12	22	11		12	11	12	12	22		12	22	12	11
BTA-74304-no-rs	18075032	22	22	11	11	12	12	22	11		12	11	12	12	22		12	22	12	11
Hapmap25789-BTA-123396	18294913	22	22	22	22	22	22	22	12		22	12	22	22	12		22	22	22	11
BTA-123395-no-rs	18298823	11	11	22	22	21	21	11	21		21	21	21	21	11		21	11	11	11
Hapmap26418-BTA-147132	18321966	11	11	22	22	21	21	11	22		21	22	21	21	21		21	11	11	22
BTA-72820-no-rs	18456049	11	11	22	22	21	21	11	22		21	22	21	21	21		21	11	11	22
BTA-72812-no-rs	18477667	11	11	22	22	21	21	11	22		21	22	21	21	11		21	11	11	22
ARS-BFGL-NGS-29626	18586765	22	22	11	11	12	12	22	11		12	11	12	12	12		12	22	22	22
UA-IFASA-5221	18739471	22	22	11	11	12	12	22	12		12	11	12	12	22		12	22	22	0
BFGL-NGS-110624	19128124	22	22	22	22	22	22	22	22		22	22	22	22	22		22	22	22	22
ARS-BFGL-NGS-58860	19281986	22	22	22	22	22	22	22	22		22	22	22	22	22		22	22	22	22
Hapmap42303-BTA-72846	19458651	11	11	22	22	21	21	11	21		21	22	21	21	11		11	11	11	21
BFGL-NGS-116388	19494122	12	11	11	11	11	11	11	11		11	11	11	11	11		12	11	11	11
ARS-BFGL-NGS-36350	19531689	12	11	11	11	11	11	11	11		11	11	11	11	11		12	11	11	12
BFGL-NGS-110925	19594448	11	11	11	11	11	11	11	11		11	11	11	11	11		11	11	11	21
BTA-27242-no-rs	19931600	22	22	22	22	22	22	22	22		22	22	22	22	22		22	22	22	22
Hapmap41812-BTA-27269	19983794	22	22	12	11	12	12	22	12		22	12	12	22	22		22	12	22	12
BTA-20092-no-rs	20118511	11	11	11	11	11	11	11	11		11	11	11	11	11		11	21	11	21
BFGL-NGS-114197	20218000	21	22	21	22	21	21	11	21		21	21	21	21	11		11	11	11	11
BFGL-NGS-119271	20373701	12	11	22	22	22	22	22	22		12	22	22	12	22		22	22	22	22
BTA-06872-rs29021228	20512172	11	11	11	11	11	11	11	11		11	11	11	11	11		11	11	11	11
Hapmap26407-BTA-142865	20609872	22	22	22	22	11	11	11	22		22	12	22	22	22		12	12	22	11
ARS-BFGL-NGS-106792	20903150	22	22	11	0	22	22	22	11		12	12	11	12	11		22	11	12	22
Hapmap43960-BTA-85875	20976423	12	11	11	11	11	11	11	11		11	11	11	11	11		12	12	11	22
Hapmap44614-BTA-72802	21114508	12	11	22	22	11	11	11	22		12	12	22	12	22		12	22	12	12
BTA-121676-no-rs	21181621	22	22	22	22	22	22	22	22		22	22	22	22	22		22	22	22	22
ARS-BFGL-NGS-54735	21319989	22	22	22	22	22	22	22	22		22	22	22	22	22		12	22	22	22
Hapmap60266-rs29024423	21389684	22	22	11	11	22	22	22	11		12	12	11	12	11		12	11	12	12
Hapmap42402-BTA-103350	21484201	22	22	11	11	22	22	22	11		12	12	11	12	11		22	11	12	22
Hapmap42731-BTA-92931	21768260	21	22	11	11	22	22	22	11		21	21	11	21	11		21	11	21	21
Hapmap57583-rs29014779	21876606	22	22	22	22	11	11	11	22		22	12	22	22	22		12	22	22	22
BTA-103857-no-rs	21922004	11	11	11	0	11	11	11	11		11	11	11	11	21		11	11	11	21
BFGL-NGS-115647	21947260	11	11	11	11	11	11	11	11		11	11	11	11	11		11	11	11	21
ARS-BFGL-NGS-73823	21994945	22	22	22	22	22	22	22	22		22	22	22	22	22		22	22	22	22
BTA-72912-no-rs	22020313	21	22	22	22	21	11	11	22		22	22	22	22	21		11	22	22	21
ARS-BFGL-NGS-12094	22053661	12	11	11	0	22	22	22	11		11	12	11	11	12		22	11	11	12
Hapmap45700-BTA-72915	22076793	11	11	11	11	11	11	11	11		11	11	11	11	21		11	11	11	21
BTA-72919-no-rs	22097844	22	22	22	22	22	22	22	22		22	22	22	22	22		22	22	22	22
Hapmap41346-BTA-72920	22196364	21	22	11	11	11	11	11	11		21	11	11	21	11		11	11	21	22
ARS-BFGL-NGS-40167	22327983	11	11	11	11	11	11	11	11		11	11	11	11	21		11	11	11	11
BFGL-NGS-114594	22599252	12	22	22	22	11	11	11	22		22	12	22	22	12		11	22	22	12
ARS-BFGL-NGS-35234	22685406	22	22	22	22	22	22	22	22		22	22	22	22	22		22	22	22	22
ARS-BFGL-NGS-93953	22737219	11	11	11	0	11	11	11	11		11	11	11	11	11		11	11	11	11
Hapmap23146-BTA-123179	22847985	21	22	22	22	22	22	22	22		22	21	22	22	11		21	22	22	11
Hapmap55454-rs29027427	22881974	22	22	11	11	11	11	11	11		12	12	11	12	22		12	11	12	22
Hapmap51041-BTA-72970	22943453	12	22	22	22	22	22	22	22		22	12	22	22	12		12	22	22	11
BTA-72966-no-rs	22987941	21	22	22	22	22	22	22	22		22	22	22	22	21		21	22	22	22
BFGL-NGS-110971	23031571	21	22	22	22	22	22	22	22		22	22	22	22	21		21	22	22	22
ARS-BFGL-NGS-97448	23055154	11	11	11	11	11	11	11	11		11	11	11	11	11		11	11	11	11
ARS-BFGL-NGS-29300	23103768	21	22	22	0	22	22	22	22		22	22	22	22	21		21	22	22	21
Hapmap28359-BTA-142912	23147391	22	22	11	11	11	11	11	11		12	12	11	12	12		12	11	12	12
BTA-72957-no-rs	23408962	11	11	22	22	22	22	22	22		21	22	22	21	22		21	22	21	22
BTA-72955-no-rs	23461203	22	22	22	22	22	22	22	22		22	22	22	22	22		22	22	22	22
Hapmap47711-BTA-72953	23483262	22	22	11	0	11	11	11	11		12	12	11	12	22		12	11	12	12
BTA-72952-no-rs	23516860	22	22	11	11	11	11	11	11		12	12	11	12	22		12	11	12	22
BTA-72947-no-rs	23568941	11	11	11	11	11	11	11	11		11	21	21	11	22		11	11	11	22
ARS-BFGL-NGS-34975	23825621	22	22	22	22	22	22	22	22		22	22	12	22	12		22	22	22	11
ARS-BFGL-NGS-12640	23861315	22	22	22	22	22	22	22	22		22	12	22	22	22		22	22	22	22
Hapmap32320-BTA-142894	23924800	11	11	22	22	22	22	22	22		21	21	21	21	21		21	22	21	21
BFGL-NGS-111109	24064770	22	22	22	22	22	22	22	22		22	22	22	22	22		22	22	22	22
Hapmap31771-BTA-142898	24111835	22	22	22	22	22	22	22	22		22	22	22	22	22		22	22	22	22
BFGL-NGS-116514	24168373	11	11	22	22	22	22	22	22		21	21	22	21	21		21	22	21	22
Hapmap30819-BTA-142899	24214641	11	11	11	11	22	22	22	22		11	11	11	11	11		21	21	21	21
ARS-BFGL-NGS-100276	24401937	11	11	22	22	11	11	11	11		21	21	21	21	11		11	21	11	11
BTA-105595-no-rs	24426434	22	22	11	11	22	22	22	22		12	11	12	12	22		22	12	22	22
BFGL-NGS-112212	24451576	22	22	22	22	22	22	22	22		22	22	22	22	22		22	22	22	22
ARS-BFGL-NGS-10291	24512405	22	22	22	22	22	22	22	22		22	22	22	22	22		22	22	22	22
ARS-BFGL-NGS-77906	24533402	11	11	11	11	11	11	11	11		11	11	11	11	11		11	11	11	11
Hapmap51042-BTA-73045	24579644	21	22	11	11	22	22	22	22		21	11	21	21	22		21	22	22	22
ARS-BFGL-NGS-101539	24628072	21	22	11	11	22	22	22	22		21	11	21	21	22		21	22	22	22
BTA-73025-no-rs	24722041	12	11	22	22	11	11	11	11		12	22	22	12	12		12	11	11	12
Hapmap49729-BTA-73022	24778836	11	11	11	11	22	22	22	22		11	11	11	11	11		21	22	21	21
Hapmap53250-rs29027200	24934918	11	11	11	11	22	22	22	22		11	21	21	11	21		21	22	21	22
Hapmap56557-rs29010804	24960637	11	11	11	11	22	22	22	22		11	11	11	11	11		21	22	21	21
Hapmap43343-BTA-73011	25027658	22	22	22	22	11	11	11	11		22	22	22	22	22		12	11	12	12
Hapmap43920-BTA-73006	25067030	11	11	11	11	11	11	11	11		11	21	21	11	21		11	11	11	21
Hapmap55554-ss46526312	25102148	11	11	11	11	22	22	22	22		11	21	21	11	21		21	22	21	22
ARS-BFGL-NGS-92025	25204948	22	22	11	11	11	11	11	11		12	11	11	12	12		12	11	12	11
BTA-73069-no-rs	25304984	21	22	22	22	11	11	11	11		22	21	22	22	22		11	11	21	0
Hapmap30257-BTA-142970	25358659	12	11	22	22	22	22	22	22		12	12	22	12	12		22	22	12	22
ARS-BFGL-NGS-14910	25518483	12	22	11	11	22	22	22	22		12	12	11	12	11		12	22	12	12
Hapmap60677-ss46526967	25597342	21	22	22	22	11	11	11	11		22	22	22	22	22		11	11	21	21
ARS-USMARC-666	25643874	11	11	11	0	11	11	11	11		11	11	21	11	22		11	11	21	21
ARS-USMARC-623	25670284	11	11	22	22	22	22	22	22		21	21	22	21	22		21	22	22	22
BTA-72978-no-rs	25699752	11	11	11	11	22	22	22	22		11	11	11	11	11		21	22	21	21
ARS-USMARC-629	25738874	22	22	22	22	11	11	11	11		22	22	22	22	22		12	11	12	12
BTA-72980-no-rs	25775985	22	22	22	22	11	11	11	11		22	22	22	22	12		12	11	11	12
ARS-USMARC-646	25800581	22	22	0	22	22	22	22	22		22	22	22	22	22		22	22	22	22
ARS-BFGL-NGS-8255	25915161	12	22	11	11	22	22	22	22		12	12	12	12	12		12	22	12	22
ARS-BFGL-NGS-23961	25995476	11	11	22	0	22	22	22	22		21	21	22	21	22		21	22	22	22
Hapmap41950-BTA-72999	26082666	12	22	11	11	22	22	22	22		12	12	12	12	22		12	22	22	22
ARS-BFGL-NGS-82224	26153069	22	22	22	22	22	22	22	22		22	22	12	22	11		22	22	12	12
ARS-BFGL-NGS-32476	26459925	11	11	11	11	11	11	11	11		11	11	11	11	21		11	11	21	11
Hapmap44687-BTA-73295	26507844	21	22	22	22	11	11	11	11		22	22	21	22	11		11	11	11	21
BTA-73296-no-rs	26526934	11	11	11	0	22	22	22	22		11	11	11	11	11		21	22	21	21
ARS-BFGL-NGS-12229	26561662	12	22	22	22	11	11	11	11		22	22	22	22	22		11	11	12	12
HY29.53	26585159	182/182	182/182	182/182	182/182	182/182	182/182	182/182	182/182		182/182	182/182	182/182	182/182	182/184		182/182	182/182	182/184	182/182
BTA-73098-no-rs	26621180	11	11	11	11	11	11	11	11		11	11	11	11	21		11	11	21	11
ARS-BFGL-NGS-34382	26661043	11	11	11	11	11	11	11	11		11	11	11	11	21		11	11	21	11
ARS-BFGL-NGS-4312	26911621	22	22	22	22	22	22	22	22		22	22	22	22	12		22	22	12	12
ARS-BFGL-NGS-5790	26986116	22	22	22	22	11	11	11	11		22	22	22	22	22		12	12	12	22
HY30.01	27057139	240/240	240/240	240/240	240/240	240/240	240/240	240/240	240/240		240/240	240/240	240/240	240/240	240/240		240/240	238/240	238/240	238/243
HY30.04	27079898	277/277	277/277	277/277	277/277	277/277	277/277	277/277	277/277		277/277	277/277	277/277	277/277	277/277		277/277	277/277	275/277	277/277
BFGL-NGS-115922	27130695	11	11	11	11	11	11	11	11		11	11	11	11	11		11	21	11	21
ARS-BFGL-NGS-34153	27214378	22	22	22	22	22	22	22	22		22	22	22	22	22		22	12	12	12
ARS-BFGL-NGS-87170	27235668	11	11	11	0	11	11	11	11		11	11	11	11	11		11	21	21	21
HY30.16	27264776	192/192	192/192	192/192	192/192	192/192	192/192	192/192	192/192		192/192	192/192	192/192	192/192	192/192		192/192	192/206	192/194	192/206
HY30.28	27381777	180/180	180/180	180/180	180/180	180/180	180/180	180/180	180/180		180/180	180/180	180/180	180/180	180/180		180/180	180/180	180/184	178/182
ARS-BFGL-NGS-72551	27498349	11	11	11	11	11	11	11	11		11	11	11	11	11		11	11	11	11
HY30.45	27557531	252/252	252/252	252/252	252/252	252/252	252/252	252/252	252/252		252/252	252/252	252/252	252/254	252/252		252/252	250/252	252/254	250/252
Hapmap50081-BTA-73122	27601323	11	11	11	11	11	11	11	22		11	11	11	11	11		11	21	22	11
HY30.5	27612774	255/255	255/255	255/255	255/255	255/255	255/255	255/255	255/255		255/255	255/255	255/255	255/268	255/255		255/262	255/268	255/260	255/268
BFGL-NGS-113311	27633265	11	11	11	0	11	11	11	11		11	11	11	11	11		11	11	21	21
Hapmap39353-BTA-73120	27777281	11	11	11	11	11	11	11	11		11	11	11	21	11		11	21	11	21
ARS-USMARC-Parent-DQ500958-no-rs	27825118	11	11	11	11	11	11	11	11		11	11	11	11	11		11	11	11	11
ARS-BFGL-NGS-7725	27839649	22	22	22	0	22	22	22	11		22	22	22	12	22		12	11	12	11
ARS-BFGL-NGS-98156	27869236	11	11	11	0	11	11	11	22		11	11	11	21	11		21	22	21	22
Hapmap47087-BTA-73116	27898166	22	22	22	22	22	22	22	22		22	22	22	22	22		22	22	22	22
ARS-BFGL-NGS-38038	27992179	22	22	22	22	22	22	22	22		22	22	22	12	22		22	22	22	22
ARS-BFGL-NGS-15960	28024945	22	22	22	22	22	22	22	11		22	22	22	12	22		12	12	11	12
ARS-BFGL-NGS-5337	28054954	22	22	22	22	22	22	22	22		22	22	22	22	22		22	12	22	12
ARS-BFGL-NGS-25578	28120980	22	22	22	22	22	22	22	22		22	22	22	12	22		12	22	12	22
ARS-BFGL-NGS-100971	28153566	22	22	22	22	22	22	22	11		22	22	22	12	22		22	11	11	11
ARS-BFGL-NGS-44455	28304831	22	22	22	22	22	22	22	11		22	22	12	12	12		22	12	12	12
ARS-BFGL-NGS-70496	28476361	22	22	22	22	22	22	22	22		22	22	22	22	22		22	22	22	22
HY31.54	28534136	173/173	173/173	173/173	173/173	173/173	173/173	173/173	173/173		173/173	173/173	173/196	173/178	173/196		173/173	173/173	173/173	173/173
ARS-BFGL-NGS-91751	28573792	22	22	22	22	22	22	22	11		22	22	12	12	12		12	12	12	12
BFGL-NGS-110943	28602448	22	22	22	22	22	22	22	11		22	22	12	12	12		22	12	12	12
BFGL-NGS-117977	28640245	22	22	22	22	22	22	22	22		22	22	22	22	22		22	22	22	22
ARS-BFGL-NGS-107085	28660813	22	22	22	22	22	22	22	22		22	22	12	22	12		22	22	22	22
ARS-BFGL-NGS-90297	28695066	22	22	22	22	22	22	22	22		22	22	22	22	22		22	22	22	22
Hapmap43922-BTA-73158	28736911	11	11	11	11	11	11	11	22		11	11	21	21	21		21	21	21	21
BFGL-NGS-115973	28757093	22	22	22	22	22	22	22	22		22	22	22	22	22		22	22	22	22
ARS-USMARC-624	28859701	22	22	22	22	22	22	22	22		22	22	22	22	22		12	22	22	22
ARS-BFGL-NGS-28836	28895850	11	11	11	11	11	11	11	22		11	11	11	21	11		21	21	22	21
Hapmap43031-BTA-73175	29019138	22	22	22	22	22	22	22	11		22	22	22	22	22		22	12	12	12
ARS-BFGL-NGS-8796	29095603	22	22	22	22	22	22	22	11		22	22	22	12	22		22	12	12	12
BTA-73077-no-rs	29157172	11	11	11	11	11	11	21	22		11	11	21	21	21		21	22	22	22
ARS-BFGL-NGS-38020	29264678	11	11	11	0	11	11	21	22		11	11	21	11	21		21	22	22	22
HY32.3	29304457	175/175	175/175	175/175	175/175	175/175	175/175	173/175	171/171		175/175	175/175	171/175	175/175	171/175		173/175	171/173	171/171	171/173
UA-IFASA-2691	29388592	22	22	22	22	22	22	22	22		22	22	12	22	12		22	22	22	22
Hapmap54777-rs29010208	29417971	11	11	11	11	11	11	11	22		11	11	11	11	11		11	21	21	21
HY32.49	29482285	289/289	289/289	289/289	0	289/289	289/289	289/289	291/291		289/289	289/289	289/289	289/289	189/189		289/289	289/291	289/291	289/291
BTA-73209-no-rs	29496625	11	11	11	11	11	11	21	22		11	11	21	11	21		21	22	22	22
ARS-BFGL-NGS-20135	29839619	22	22	22	22	22	22	22	11		22	22	22	12	22		12	12	12	12
Hapmap51983-BTA-73224	29930077	11	11	0	22	22	22	21	11		21	21	22	22	22		21	11	11	11
ARS-BFGL-NGS-28317	29961242	22	22	11	11	11	11	12	22		12	12	11	11	11		12	22	22	22
UA-IFASA-2781	29989860	22	22	11	0	11	11	12	22		12	12	11	11	11		12	22	22	22
HY33.05	30011187	263/263	263/263	250/250	250/250	250/250	250/250	250/263	259/259		250/263	250/263	248/250	250/259	248/250		248/250	259/263	259/263	259/263
Hapmap34759-BES10_Contig780_1565	30061770	11	11	11	11	11	11	21	22		11	11	11	11	11		21	22	22	22
BTA-06718-no-rs	30085168	22	22	22	22	22	22	12	11		22	22	22	22	22		12	11	12	11
Hapmap47089-BTA-73292	30114907	22	22	22	22	22	22	12	11		22	22	22	22	22		12	11	11	11
BFGL-NGS-112542	30159843	11	11	11	0	11	11	21	22		11	11	21	11	21		21	22	22	22
Hapmap39286-BTA-73191	30275164	22	22	22	22	22	22	12	11		22	22	22	12	22		22	11	12	11
ARS-USMARC-635	30353509	11	11	22	22	22	22	21	11		21	21	21	21	21		21	11	11	11
ARS-USMARC-633	30374517	22	22	22	22	22	22	22	22		22	22	22	22	22		22	22	22	22
Hapmap38536-BTA-85959	30562466	11	21	22	22	22	22	21	22		22	21	22	22	22		22	21	22	21
ARS-BFGL-NGS-53461	30659497	22	12	22	22	22	22	22	22		12	22	12	22	12		22	22	22	22
ARS-BFGL-NGS-43909	30879776	11	21	11	0	11	11	21	22		21	11	21	21	21		11	22	22	22
ARS-BFGL-NGS-35577	30912029	22	12	22	22	22	22	22	11		12	22	12	12	12		22	12	11	12
ARS-BFGL-NGS-23612	30960699	11	21	11	0	11	11	11	22		21	11	21	21	21		11	21	22	21
ARS-USMARC-675	31164990	22	12	11	11	11	11	11	22		11	12	11	11	11		11	12	12	12
UA-IFASA-5621	31246762	22	22	22	22	22	22	12	22		22	22	22	22	22		22	12	22	12
Hapmap23022-BTA-161235	31613026	22	12	11	11	11	11	12	22		11	12	11	11	11		12	22	12	22
BFGL-NGS-118817	31739928	22	12	11	0	11	11	12	22		11	12	11	12	11		12	22	12	22
BTA-73392-no-rs	32104484	11	11	11	11	22	22	21	11		11	11	11	11	21		21	11	11	11
ARS-BFGL-NGS-28024	32220261	11	21	11	11	11	11	11	11		21	11	21	21	21		11	11	11	11
ARS-BFGL-NGS-12166	32310418	11	21	11	11	11	11	11	11		21	11	21	21	21		11	11	11	11
ARS-BFGL-NGS-14419	32502917	22	22	22	22	22	22	22	22		22	22	22	22	22		22	22	22	22
ARS-USMARC-637	32596644	22	22	22	22	22	22	22	22		22	22	22	12	22		22	22	22	22
BTB-00225685	32662887	11	21	22	22	22	22	22	11		22	21	22	21	22		22	21	21	21
Hapmap47390-BTA-73284	32773068	22	12	22	22	22	22	22	22		12	22	12	22	12		22	22	22	22
Hapmap42150-BTA-25138	32819286	11	11	11	11	11	11	21	22		11	11	11	21	11		22	22	21	22
ARS-BFGL-NGS-717	32861996	22	12	22	22	22	22	12	11		12	22	12	12	12		11	11	12	11
BTB-01733013	32900374	11	21	22	22	22	22	22	22		22	21	21	22	21		11	22	22	22
UA-IFASA-3684	32928151	11	11	11	11	11	11	21	11		11	11	11	11	11		11	21	11	21
ARS-BFGL-NGS-12553	32983741	11	11	11	11	11	11	21	11		11	11	11	11	11		11	21	11	21
BFGL-NGS-110548	33013488	11	11	22	22	11	11	11	22		21	21	21	21	11		11	21	22	21
BFGL-NGS-112730	33054266	22	12	11	11	11	11	12	22		11	12	11	11	11		22	22	12	22
ARS-BFGL-NGS-92420	33078266	22	22	22	22	11	11	12	11		22	22	22	12	12		22	12	12	12
Hapmap47184-BTA-114107	33173961	11	11	22	22	11	11	11	11		21	21	21	21	11		11	11	11	11
BTA-105159-no-rs	33195704	22	22	11	0	22	22	22	22		12	12	12	12	22		22	22	22	22
Hapmap46916-BTA-105154	33246646	11	21	11	11	11	11	11	11		21	11	11	11	11		11	11	11	11
BTB-01226666	33308772	11	11	11	11	11	11	11	22		11	11	11	11	11		11	21	21	21
Hapmap27009-BTA-156880	33334061	11	21	22	22	11	11	11	11		22	21	22	22	21		11	11	11	11
BTB-01226625	33374776	11	11	11	11	11	11	11	22		11	11	11	11	11		22	21	21	21
BTB-01226603	33436079	11	21	11	11	11	11	11	22		21	11	11	11	11		11	21	21	21
BTB-01226567	33457988	22	12	22	22	22	22	22	11		12	22	22	12	22		22	12	12	12
ARS-BFGL-NGS-53694	33481261	11	11	22	22	11	11	11	11		21	21	22	21	21		11	11	11	11
Hapmap38881-BTA-117477	33550213	22	22	22	22	22	22	22	11		22	22	22	22	22		22	12	12	12
BTB-01205655	33586136	22	22	22	22	22	22	22	11		22	22	22	22	22		22	12	12	12
BTA-110108-no-rs	33611572	22	12	22	22	22	22	22	11		12	22	22	12	22		22	12	12	12
Hapmap1392-BTA-110107	33664289	11	11	11	11	11	11	11	22		11	11	11	11	11		11	21	21	21
BTB-01953426	33709003	22	12	22	22	22	22	22	11		12	22	22	12	22		22	12	12	12
BTB-01205531	33762720	22	12	22	22	11	11	11	22		12	22	12	12	11		11	12	12	12
BTB-01205481	33808700	22	12	22	22	11	11	11	22		12	22	12	12	11		11	12	12	12
BTB-01205461	33835067	11	11	11	11	11	11	11	22		11	11	11	11	11		11	21	21	21
BTA-110099-no-rs	33861705	22	22	22	22	22	22	22	11		22	22	22	22	22		22	12	12	12
BTB-01496004	33925229	22	22	11	11	11	11	12	11		12	12	11	11	11		22	12	11	12
Hapmap39213-BTA-98187	33953799	11	21	11	0	11	11	21	11		21	11	11	11	11		11	21	11	21
BTB-01495858	33981125	22	12	22	22	11	11	11	22		12	22	22	12	12		11	12	12	12
ARS-BFGL-NGS-127	34002538	22	22	22	0	22	22	22	22		22	22	22	22	22		11	22	22	22
ARS-BFGL-NGS-25635	34082902	11	21	22	22	11	11	11	11		22	21	22	21	21		22	11	11	11
BTB-01495784	34101843	22	22	22	22	11	11	11	22		22	22	22	12	12		22	12	12	12
BFGL-NGS-117517	34142015	22	22	22	22	11	11	11	22		22	22	22	12	12		22	12	12	12
BTB-01740719	34180584	22	12	22	22	22	22	22	11		12	22	22	22	22		22	12	12	12
ARS-BFGL-NGS-35179	34325053	22	22	22	22	22	22	22	22		22	22	22	22	22		12	22	22	22
BTB-01591477	34371932	22	22	22	22	11	11	12	22		22	22	22	22	12		22	22	12	22
BTA-27700-no-rs	34419894	11	11	11	11	22	22	21	11		11	11	11	11	21		11	11	21	21
BTB-01354509	34446901	22	22	11	11	11	11	12	22		12	12	12	11	12		22	22	12	12
BTB-01354536	34471037	11	11	11	11	22	22	21	11		11	11	11	11	21		11	11	21	11
BTA-27697-no-rs	34524391	11	11	22	22	22	22	21	21		21	21	21	21	21		11	21	21	11
BTB-01513906	34704722	11	11	11	11	11	11	11	21		11	11	11	11	11		11	21	11	11
BTB-01794441	34859881	11	11	11	11	11	11	11	11		11	11	11	21	11		11	11	11	21
BFGL-NGS-110341	34896625	22	12	22	22	11	11	12	22		12	22	22	12	12		12	22	12	22
BTB-00572772	34937478	22	22	22	22	22	22	22	22		22	22	22	22	22		22	22	22	12
BFGL-NGS-119357	34989903	11	11	22	22	11	11	11	11		21	21	21	21	11		21	11	11	11
BFGL-NGS-119673	35076006	22	22	11	11	22	22	22	22		12	12	11	12	12		12	22	22	22
ARS-BFGL-NGS-1649	35186437	22	22	22	22	22	22	22	22		22	22	22	22	22		12	22	22	12
Hapmap56154-rs29018650	35234997	11	11	11	11	11	11	11	21		11	11	11	11	11		21	21	11	21
UA-IFASA-9489	35300909	11	11	11	11	11	11	11	21		11	11	11	11	11		11	21	11	21
BTA-21377-no-rs	35657214	21	21	22	22	22	22	21	21		22	21	22	21	22		11	21	21	11
BTA-40574-no-rs	35689570	22	22	22	22	22	22	12	22		22	22	22	22	22		12	22	12	12
Hapmap42995-BTA-60519	35958264	12	12	11	11	11	11	11	11		11	12	11	12	11		11	11	12	11
ARS-BFGL-NGS-109054	35996403	12	12	11	11	11	11	11	11		11	12	11	12	11		11	11	12	11
ARS-BFGL-NGS-40375	36041533	21	11	22	22	22	22	22	11		21	21	21	22	21		21	21	21	22
ARS-BFGL-NGS-66566	36122701	11	21	11	11	11	11	11	21		21	11	11	11	11		22	21	21	22
BFGL-NGS-119343	36388805	11	11	11	11	11	11	11	11		11	11	11	11	11		11	11	11	11
ARS-BFGL-NGS-29931	36528436	21	11	11	11	11	11	21	11		11	11	21	11	21		21	21	11	21
BTB-02015191	36553084	12	22	22	22	22	22	12	22		22	22	12	22	12		12	12	22	12
BTB-00225358	36607433	12	22	22	22	22	22	12	22		22	22	22	22	22		22	22	22	22
BTB-00225319	36653300	22	22	22	22	22	22	12	22		22	22	22	22	22		22	22	22	22
Hapmap50083-BTA-73262	36688615	11	21	11	11	11	11	21	11		21	11	21	11	21		21	21	21	21
BTB-00225267	36720283	11	11	11	11	11	11	21	11		11	11	21	11	21		21	21	21	21
BTB-00225251	36748535	12	12	11	11	11	11	11	12		11	12	11	11	11		11	12	11	11
BTB-00225243	36772262	21	21	22	22	22	22	22	11		22	21	22	21	22		21	21	21	22
BTB-00225211	36840356	11	21	11	11	11	11	21	11		21	11	11	11	11		11	11	21	11
BTB-00225184	36872182	21	21	22	22	22	22	22	21		22	21	22	22	22		22	21	22	22
ARS-USMARC-686	36917783	11	11	11	11	22	22	21	21		11	11	11	11	21		21	11	21	11
Hapmap38432-BTA-73254	36939612	21	21	22	22	22	22	22	21		22	21	22	22	22		22	21	22	22
BTA-73240-no-rs	36987357	21	21	11	11	11	11	11	21		11	21	11	11	11		11	21	11	21
ARS-BFGL-NGS-90269	37072176	21	11	11	0	11	11	11	11		11	11	11	11	11		11	11	11	21
ARS-BFGL-NGS-68492	37109231	22	22	22	22	22	22	22	22		22	22	22	22	22		22	22	22	22
BTB-01248659	37191443	12	12	11	11	11	12	12	12		11	12	11	11	11		11	12	11	11
ARS-BFGL-NGS-23988	37273786	21	11	11	11	11	11	11	11		11	11	11	11	11		21	21	11	21
BTB-01832706	37331234	11	11	11	11	22	21	21	11		11	11	21	21	22		11	11	11	21
BTB-01248439	37403771	11	11	22	22	11	11	11	11		21	21	21	21	11		21	22	11	22
BTB-01248388	37440296	21	21	22	22	22	21	21	21		22	21	22	22	22		22	22	22	22
ARS-BFGL-NGS-92169	37573018	21	21	22	22	22	21	21	21		22	21	22	22	22		22	22	22	21
BTB-01248274	37636985	22	22	22	22	22	22	22	12		22	22	12	22	12		12	22	12	22
Hapmap58596-rs29013530	37804312	22	22	22	22	22	12	12	11		22	22	22	22	22		11	12	12	12
BTA-73413-no-rs	37892017	21	11	22	22	11	11	11	11		21	21	21	22	11		11	21	11	11
BTA-28787-no-rs	37925443	22	12	22	22	11	11	11	11		12	22	12	22	11		12	22	12	22
Hapmap43550-BTA-28784	37964220	22	22	22	22	22	12	12	11		22	22	22	22	22		12	22	12	22
ARS-BFGL-NGS-77437	38037796	11	11	11	11	22	11	21	11		11	11	11	11	21		11	11	11	11
ARS-BFGL-NGS-53488	38106808	22	22	11	11	22	22	22	22		12	12	12	12	22		22	12	22	22
Hapmap23837-BTA-163643	38131225	22	12	11	11	11	22	12	22		11	12	11	11	11		22	12	12	22
Hapmap57437-rs29017167	38248775	22	22	11	11	22	12	22	22		12	12	12	12	22		12	11	22	12
ARS-BFGL-NGS-108990	38329881	11	11	11	11	11	22	21	22		11	11	11	11	11		22	21	21	21
BTA-73418-no-rs	38351858	11	11	11	11	11	22	21	22		11	11	21	21	21		22	21	22	21
Hapmap38042-BTA-73420	38390645	12	22	22	22	22	22	22	22		22	22	22	22	22		22	22	22	22
Hapmap41953-BTA-73422	38466360	11	21	11	11	22	22	22	22		21	11	11	11	21		22	21	21	21
BTA-73433-no-rs	38516646	11	21	11	11	22	22	22	22		21	11	11	11	21		22	21	21	21
BTA-73439-no-rs	38701654	22	22	22	22	22	22	22	22		22	22	22	22	22		22	22	22	12
Hapmap44125-BTA-73440	38749540	11	11	11	11	11	11	11	11		11	11	11	11	11		11	11	11	21
BFGL-NGS-116054	38822944	11	11	11	11	11	11	11	11		11	11	11	11	11		11	11	11	11
ARS-BFGL-NGS-54580	38862744	22	12	11	11	11	12	12	22		11	12	12	11	12		12	11	22	12
Hapmap58789-rs29016364	38963818	12	22	22	22	22	22	22	22		22	22	12	22	12		22	22	12	22
ARS-BFGL-NGS-14271	39308331	22	22	12	22	11	22	12	22		12	22	22	12	12		22	22	22	22
ARS-BFGL-NGS-103340	39452772	22	12	11	0	22	22	22	22		11	12	12	12	22		22	12	22	22
ARS-BFGL-NGS-53475	39482132	21	21	22	22	22	22	21	22		22	22	21	21	21		22	22	21	22
ARS-BFGL-NGS-55630	39553560	11	11	11	11	11	11	11	11		11	11	11	21	11		11	11	11	21
ARS-BFGL-NGS-53817	39640565	21	21	21	11	11	11	21	11		21	11	11	22	11		11	11	11	11
BTA-119378-no-rs	39694609	22	22	22	22	22	12	22	11		22	12	22	22	22		12	22	12	22
ARS-BFGL-NGS-49659	39720278	22	12	22	22	22	12	22	22		12	22	22	22	22		12	12	22	11
Hapmap55164-rs29016423	40058566	22	22	22	22	22	22	22	11		22	12	12	22	12		12	22	11	22
BTB-01801679	40092319	11	11	11	11	11	11	11	22		11	21	21	11	21		21	11	22	11
ARS-BFGL-NGS-23432	40112322	12	12	22	22	11	22	11	22		22	22	22	22	12		22	22	22	22
Hapmap52717-rs29026394	40144186	12	12	12	11	11	11	11	22		22	12	12	22	12		12	11	22	11
Hapmap43741-BTA-100726	40170383	11	11	11	11	11	11	11	22		11	21	21	11	21		21	11	22	11
BTB-01524285	40192584	22	22	12	22	22	22	22	22		12	22	22	12	22		22	22	22	22
BTA-100721-no-rs	40233163	21	21	22	22	22	22	21	22		22	22	22	22	22		22	22	22	22
ARS-BFGL-NGS-10233	40274550	22	22	22	22	22	22	22	22		22	22	22	22	22		22	22	22	22
Hapmap50570-BTA-112943	40366855	22	22	12	22	22	22	22	22		12	22	22	12	22		22	22	22	22
Hapmap38094-BTA-112941	40402061	11	11	22	0	11	11	11	21		21	21	21	21	11		11	21	22	11
ARS-BFGL-NGS-65543	40512359	21	21	22	22	22	22	21	22		22	22	22	21	22		22	22	22	22
BTB-00226032	40553720	12	12	12	11	11	11	12	11		12	11	11	22	11		11	11	11	11
Hapmap48064-BTA-73407	40554369	21	21	21	22	22	22	21	22		21	22	22	11	22		22	22	22	22
UA-IFASA-8207	40580237	12	12	12	11	11	11	12	11		12	11	11	22	11		11	11	11	11
Hapmap53246-rs29026986	40605553	21	21	21	22	22	22	21	22		21	22	22	11	22		22	22	22	22
BTB-01700124	40638405	11	11	21	11	11	11	11	11		21	11	11	21	11		11	11	11	11
BTB-01700108	40664008	21	21	11	11	22	22	21	21		21	21	21	11	22		22	21	11	22
BTB-01700084	40692636	22	22	12	22	22	22	22	22		12	22	22	12	22		22	22	22	22
ARS-BFGL-NGS-104287	40762830	12	12	22	22	11	11	12	12		12	12	12	12	11		11	12	22	11
BTB-01144739	40804456	22	22	12	22	22	22	22	22		12	22	22	12	22		22	22	22	22
Hapmap44326-BTA-97746	40868010	11	11	22	22	22	11	21	22		21	22	22	21	22		21	21	22	11
BTB-01144811	40894646	11	11	21	22	11	11	11	22		11	22	22	11	21		21	21	22	11
BTB-01494277	40939678	11	11	11	11	11	11	11	21		11	21	21	11	21		21	11	11	11
BTB-01494257	40969028	11	11	11	11	11	11	11	21		11	21	21	11	21		21	11	11	11
Hapmap49813-BTA-97737	41143539	22	22	12	11	11	22	12	12		22	12	12	22	12		22	11	11	12
BTA-97739-no-rs	41170073	11	11	21	11	11	11	11	21		21	21	21	21	21		21	11	11	11
BTB-01854902	41241364	22	22	12	22	22	22	22	22		12	22	22	12	22		22	22	22	22
BTA-122207-no-rs	41264443	21	11	21	22	22	21	21	21		11	21	21	21	21		11	22	22	22
BTA-118386-no-rs	41476949	21	11	11	0	22	21	21	11		11	11	11	21	21		11	11	11	21
Hapmap58641-rs29010249	41521945	21	22	21	11	11	21	21	11		22	11	11	21	11		21	11	11	11
BTB-01342721	41565285	12	11	12	22	22	12	12	22		11	22	22	12	22		12	22	22	22
Hapmap38299-BTA-26131	41601867	21	22	22	22	11	21	21	21		22	21	21	21	11		21	22	22	21
Hapmap26211-BTA-162829	41637547	12	22	12	0	11	12	12	11		22	11	11	12	11		12	11	11	11
BTB-01812364	41666974	21	22	22	22	11	21	21	21		22	21	21	21	11		21	22	22	21
ARS-BFGL-NGS-22065	41695035	21	11	22	22	22	21	21	22		21	22	22	22	22		21	22	22	22
BTA-26132-no-rs	41799777	12	12	12	11	11	12	12	12		12	12	12	12	12		12	11	11	12
ARS-BFGL-NGS-28318	41913821	12	12	22	22	11	11	12	22		12	22	22	12	12		12	22	22	12
BTA-105507-no-rs	42085647	12	12	12	11	11	22	11	12		22	12	12	12	12		22	11	11	12
ARS-BFGL-NGS-41080	42166749	22	22	12	11	22	22	22	12		22	12	12	22	22		22	11	11	12
ARS-BFGL-NGS-18989	42188101	21	21	11	11	22	21	22	11		11	11	11	21	21		11	11	11	21
Hapmap52463-rs29025831	42212768	21	21	21	22	22	21	22	21		11	21	21	21	21		11	22	22	22
BTA-91090-no-rs	42241538	21	21	21	22	22	21	22	21		11	21	21	21	21		11	22	22	22
ARS-BFGL-NGS-69056	42285835	21	21	21	22	22	21	22	21		11	21	21	21	21		11	22	22	22
ARS-BFGL-NGS-98588	42436216	21	21	11	11	22	11	22	11		11	11	11	21	21		11	11	11	11
ARS-BFGL-NGS-40367	42528376	12	12	12	11	11	12	11	12		22	12	12	12	12		22	11	11	11
BTA-119068-no-rs	42605932	21	11	21	11	22	21	21	11		21	11	11	22	21		11	11	11	21
BTA-119080-no-rs	42656382	12	12	11	11	11	11	12	11		11	11	11	11	11		11	11	11	11
BTB-01255969	42743482	11	11	21	22	11	21	11	21		11	22	22	11	21		21	22	21	22
ARS-BFGL-NGS-7850	42775818	21	21	22	22	22	21	21	22		22	22	22	22	22		22	22	22	21
ARS-BFGL-NGS-73955	42837081	12	22	11	11	11	22	12	12		12	11	11	11	11		12	11	12	12
Hapmap52150-rs29012326	42868612	21	11	22	22	22	11	21	21		21	22	22	22	22		21	22	21	21
BTB-01256193	42889932	11	11	21	11	11	11	11	11		21	11	11	21	11		11	11	11	11
BTA-73464-no-rs	42918584	22	22	12	22	22	22	22	22		12	22	22	11	22		22	22	22	22
Hapmap58370-rs29014396	43003607	21	21	11	11	11	21	11	21		21	11	11	11	11		21	11	21	11
BTB-00226490	43034529	22	22	12	22	22	22	22	22		12	22	22	12	22		22	22	22	22
BTB-00226457	43102083	22	22	22	22	22	22	22	12		22	12	12	22	12		12	22	22	22
BTB-00226439	43125599	21	21	21	22	11	22	11	22		21	22	22	21	21		22	22	22	22
ARS-BFGL-NGS-65121	43209929	22	22	22	22	22	22	22	22		22	22	22	22	22		22	22	22	22
BTB-00226702	43275588	12	12	11	11	11	11	11	12		11	12	12	11	12		12	11	11	11
BTB-01968129	43315469	11	21	21	22	22	22	21	21		21	21	21	11	21		11	22	22	22
BTB-01477513	43365207	22	12	12	11	11	11	12	12		12	12	12	22	12		12	11	11	11
BTB-01477536	43417275	22	12	12	11	11	11	12	12		12	12	12	22	12		12	11	11	11
BTB-01477571	43481128	12	12	22	22	11	11	11	12		12	22	22	22	12		12	22	12	12
BTA-96545-no-rs	43513714	22	22	12	0	22	12	22	22		22	12	12	22	22		12	11	12	11
Hapmap42018-BTA-96546	43540910	22	22	22	22	22	12	22	22		22	22	22	22	22		12	22	22	12
ARS-BFGL-NGS-30677	43565856	11	11	11	0	11	21	11	11		11	11	11	11	11		21	11	11	21
BTB-01675520	43601150	22	22	11	11	11	22	12	12		12	11	11	11	11		12	11	12	12
BTA-112529-no-rs	43629951	11	11	11	11	11	21	11	21		11	21	21	11	21		22	11	11	21
BTB-00227046	43703975	11	11	11	11	11	21	11	11		11	11	11	11	11		11	11	11	21
BTB-00227037	43736571	11	21	22	22	11	22	11	21		22	22	21	22	11		21	22	22	22
Hapmap51299-BTA-73473	43799282	22	12	11	11	22	11	22	11		11	11	11	11	12		11	11	11	11
Hapmap38177-BTA-73472	43852761	22	12	12	22	22	11	22	12		11	12	22	11	22		22	22	12	12
ARS-BFGL-NGS-38733	43940765	11	21	21	11	11	22	11	21		22	21	11	22	11		21	11	21	21
BTB-00226603	43977904	21	11	11	11	11	22	21	21		11	21	21	11	21		21	11	11	21
BTB-00226565	44009723	22	22	12	22	22	22	22	22		12	22	22	11	22		22	22	22	22
Hapmap26479-BTA-162312	44059505	11	11	11	11	11	11	11	11		11	11	11	11	11		11	11	11	11
ARS-USMARC-609	44107145	22	22	11	11	22	22	22	22		12	12	12	11	22		22	11	12	12
ARS-USMARC-610	44129994	11	11	22	22	11	11	11	11		21	21	21	22	11		11	22	21	21
ARS-USMARC-674	44187145	22	22	12	22	22	22	22	22		12	22	22	11	22		22	22	22	22
BTB-00226316	44216453	11	11	11	11	11	21	11	21		11	11	21	11	21		21	11	11	11
BTB-00226386	44268500	21	11	11	11	11	22	21	21		11	21	21	11	21		21	11	11	21
Hapmap31830-BTA-160345	44350725	22	22	22	22	22	12	22	12		22	22	12	22	12		12	22	22	22
BTA-27077-no-rs	44395286	21	21	21	22	11	22	21	22		21	22	22	11	21		22	22	22	22
ARS-BFGL-NGS-46958	44552514	21	21	21	22	11	22	21	22		21	22	22	11	21		22	22	22	22
BTB-01752230	44578979	22	12	12	11	22	12	22	11		12	12	11	22	12		11	11	11	12
BTB-00226634	44695924	22	22	22	22	22	22	22	22		22	22	22	22	22		12	22	22	22
ARS-BFGL-NGS-105217	44851029	11	11	11	11	11	21	11	21		11	11	21	11	21		21	11	11	11
ARS-BFGL-NGS-7433	44885503	11	21	21	11	22	21	21	21		22	21	11	22	21		21	11	21	21
ARS-BFGL-NGS-7799	44936099	22	22	22	22	22	22	22	22		22	22	22	22	22		22	22	22	22
Hapmap49848-BTA-106779	45089737	21	21	22	22	22	21	22	21		22	22	21	22	21		22	22	22	22
BTA-106792-no-rs	45109963	21	21	21	22	22	11	22	21		21	21	21	11	11		11	22	22	21
ARS-BFGL-NGS-86348	45134007	11	11	11	11	11	21	11	21		11	11	21	11	21		11	11	11	11
Hapmap41954-BTA-73479	45159766	11	21	11	11	11	11	11	21		21	11	11	11	11		11	11	21	11
ARS-BFGL-NGS-92039	45203164	11	21	11	11	11	21	11	22		21	11	21	11	21		11	11	21	11
Hapmap43728-BTA-94000	45306060	21	21	21	11	22	21	21	21		22	21	11	22	21		22	11	21	21
Hapmap25585-BTA-150007	45420592	22	12	22	22	22	12	12	11		12	22	12	22	12		22	22	12	22
ARS-BFGL-NGS-57104	45580386	11	11	11	11	11	11	11	11		11	11	11	11	11		21	11	11	11
ARS-BFGL-NGS-109171	45655508	11	11	11	11	22	22	22	21		11	21	21	11	22		22	11	11	21
ARS-USMARC-614	45722126	11	11	21	11	11	11	11	11		21	11	11	22	11		11	11	11	11
ARS-USMARC-636	45774499	11	11	21	22	22	11	21	11		11	21	21	21	11		11	22	21	21
ARS-USMARC-652	45807839	11	11	11	11	11	11	11	11		11	11	11	11	11		11	11	21	11
ARS-USMARC-657	45834943	22	22	12	22	22	12	22	22		12	22	22	11	22		12	22	12	12
Hapmap38983-BTA-73489	45926002	21	21	21	11	22	11	21	11		21	11	11	22	11		11	11	22	11
ARS-BFGL-NGS-22009	46279541	22	22	22	22	11	22	12	22		22	22	22	22	22		22	22	22	22
Hapmap24085-BTA-143102	46364432	22	22	22	22	11	22	12	22		22	22	22	22	22		22	22	22	22
ARS-BFGL-NGS-98210	46454015	11	11	11	11	22	21	22	21		11	21	21	11	21		11	11	11	11
BFGL-NGS-114616	46497410	22	22	22	22	11	12	11	12		22	12	12	22	12		22	22	22	22
Hapmap50523-BTA-98407	46741275	11	21	22	22	11	22	21	22		22	22	22	22	21		22	22	22	22
ARS-BFGL-NGS-49813	46819790	21	11	21	22	11	22	21	21		11	22	22	11	21		11	22	11	22
ARS-BFGL-NGS-73392	46895290	22	22	22	22	11	22	12	22		22	22	22	22	22		22	22	22	22
BFGL-NGS-116781	46944182	12	12	22	22	11	12	12	12		12	22	22	12	22		12	22	12	12
BTA-98399-no-rs	46968644	11	11	21	22	11	11	11	11		11	21	21	11	11		21	22	11	21
Hapmap50837-BTA-98392	46995137	22	12	12	11	22	22	22	12		22	12	12	22	22		11	11	22	12
Hapmap58456-rs29022391	47101818	11	21	11	11	22	21	22	22		11	21	21	11	22		21	11	11	11
BTA-98387-no-rs	47141525	11	11	11	11	22	21	22	21		11	21	21	11	21		11	11	11	11
ARS-BFGL-NGS-10812	47211302	12	22	22	22	22	12	22	22		22	22	22	22	22		12	22	12	12
ARS-BFGL-NGS-31328	47446050	22	22	12	11	11	22	12	22		22	12	12	22	22		22	11	22	12
ARS-BFGL-NGS-58394	47539203	22	12	11	11	11	11	11	11		11	11	11	11	12		11	11	12	11
ARS-BFGL-NGS-37989	47906844	22	22	22	22	22	22	22	22		22	22	22	22	22		22	22	22	22
BTA-11044-rs29016809	48080259	22	22	12	22	22	22	22	22		12	22	22	12	22		22	22	22	22
BTA-73523-no-rs	48131956	11	21	21	11	11	11	11	11		21	11	11	21	11		21	11	11	11
Hapmap42655-BTA-73526	48157147	21	21	21	11	11	11	11	11		22	11	11	22	21		22	11	22	11
BFGL-NGS-113888	48315330	12	22	22	22	22	22	22	22		22	22	22	22	12		22	22	22	22
Hapmap41074-BTA-73520	48351526	21	11	11	11	11	11	11	11		11	11	11	11	21		11	11	11	11
ARS-BFGL-NGS-40753	48460111	22	12	11	0	11	11	11	11		11	11	11	12	12		12	11	11	11
ARS-BFGL-NGS-26724	48514266	22	22	22	22	22	22	22	22		22	22	22	22	22		22	22	22	22
BTA-73516-no-rs	48752237	21	21	22	22	22	22	22	22		21	22	22	22	22		21	22	11	22
Hapmap51626-BTA-73514	48834486	12	12	11	11	11	11	11	11		11	11	11	11	11		11	11	11	11
ARS-BFGL-NGS-23564	48964228	22	22	22	22	22	22	22	22		22	22	22	22	22		12	22	22	22
ARS-BFGL-NGS-106186	49154699	12	22	12	0	22	22	22	22		22	12	12	22	22		22	12	22	12
Hapmap23955-BTA-163276	49485954	21	11	11	11	11	11	11	11		11	11	11	11	11		11	11	11	11
ARS-BFGL-NGS-42510	49576905	21	11	22	22	22	22	22	22		21	22	22	22	22		22	21	11	22
BTA-27472-no-rs	49688460	12	11	11	11	0	12	22	22		11	12	12	11	12		12	12	11	12
ARS-BFGL-NGS-58429	49727902	21	11	21	22	21	11	21	11		21	21	22	11	21		21	11	22	11
ARS-BFGL-NGS-34352	49842685	12	22	12	22	11	11	11	11		12	12	22	11	12		12	12	22	11
BFGL-NGS-116292	49977047	21	11	11	11	21	22	21	22		11	21	11	21	11		21	21	11	22
BFGL-NGS-112937	50079810	22	22	12	22	12	22	12	22		11	22	12	12	11		12	22	11	22
BTA-27444-no-rs	50229041	22	22	22	22	22	22	22	22		22	22	22	22	22		22	22	22	22
Hapmap39014-BTA-27446	50255359	22	22	11	11	12	12	12	12		12	11	11	12	11		12	12	22	0
ARS-BFGL-NGS-101569	50456512	11	11	21	22	21	21	21	21		21	22	22	11	22		21	21	22	21
BTA-17628-no-rs	50688501	22	22	12	22	22	22	22	22		12	22	22	11	22		22	22	22	22
Hapmap44526-BTA-17619	50731517	21	11	11	11	22	22	21	22		21	21	11	21	11		11	21	22	21
ARS-BFGL-NGS-92172	50843762	22	22	22	22	22	22	22	22		22	22	22	22	22		12	22	22	12
BFGL-NGS-114918	51029985	12	12	11	11	12	22	11	12		11	12	12	12	12		11	22	11	12
ARS-BFGL-NGS-33745	51064864	11	21	21	22	21	11	21	11		11	21	22	11	21		11	21	11	11
ARS-BFGL-NGS-80084	51113065	22	12	22	22	22	22	22	22		22	22	22	22	22		22	12	22	22
ARS-BFGL-NGS-96600	51141012	11	11	11	0	11	11	11	11		11	11	21	11	21		11	11	11	11
BFGL-NGS-111500	51182567	22	22	12	12	22	22	22	22		22	22	22	22	22		12	22	22	22
Hapmap42656-BTA-73551	51213449	21	11	21	22	21	11	22	11		21	21	22	11	21		21	11	22	11
BFGL-NGS-111906	51276764	21	11	21	22	21	11	22	11		11	21	22	11	21		11	11	11	11
Hapmap34023-BES4_Contig227_995	51302280	21	11	21	22	21	11	22	11		21	21	22	11	21		22	11	22	11
Hapmap34504-BES10_Contig662_1293	51392175	11	11	22	22	21	11	22	11		21	0	21	21	21		21	11	11	11
Hapmap50633-BTA-26590	51604559	12	22	11	11	12	22	11	22		11	12	11	12	11		11	22	11	22
BFGL-NGS-111969	51662116	22	12	11	0	12	11	12	12		12	11	12	11	12		22	11	22	12
BFGL-NGS-119432	51732343	21	11	11	11	11	11	11	21		11	11	11	11	11		21	11	11	21
ARS-BFGL-NGS-56648	51762857	22	22	22	22	22	22	22	22		12	22	22	22	22		12	22	11	22
Hapmap43924-BTA-73528	51860369	22	22	22	22	12	11	22	12		22	12	22	12	22		22	12	22	12
Hapmap35518-SCAFFOLD310378_3418	51901594	21	21	21	0	22	22	22	22		22	21	21	22	21		21	22	22	22
BFGL-NGS-116994	51967497	11	11	22	22	11	11	21	11		21	21	22	21	22		21	11	11	11
ARS-BFGL-NGS-52586	52249541	11	11	21	11	22	22	21	21		22	21	11	22	11		22	21	22	21
Hapmap39507-BTA-73544	52300318	11	11	11	11	11	11	21	21		21	11	11	11	11		11	11	22	21
Hapmap39861-BTA-73536	52492292	11	11	22	22	21	22	21	21		22	22	21	22	21		11	11	22	11
Hapmap43667-BTA-73533	52600701	22	12	22	22	12	22	12	22		22	22	22	22	22		22	12	22	22
ARS-BFGL-NGS-78314	52771740	11	11	21	22	22	22	21	21		11	22	21	21	21		11	11	11	11
BTA-99758-no-rs	53576870	12	12	22	22	22	22	12	22		22	22	22	22	22		12	11	22	22
BFGL-NGS-114150	53610334	22	22	22	22	22	22	22	22		22	22	22	22	22		12	22	22	22
Hapmap51300-BTA-73606	53668065	21	11	21	11	11	11	11	11		21	11	11	21	11		11	21	11	11
BTA-85538-no-rs	53704130	11	21	21	11	11	11	11	21		22	11	11	21	11		11	21	22	21
Hapmap48266-BTA-25355	53927959	21	21	21	22	11	11	21	21		21	21	22	21	22		22	21	22	22
Hapmap43887-BTA-58386	54045462	21	21	21	22	11	11	21	21		11	21	21	21	21		21	21	11	11
BTA-58378-no-rs	54171859	12	22	12	11	22	22	12	12		12	12	11	12	11		11	22	11	11
Hapmap57581-rs29014628	54209940	11	11	21	22	11	11	11	11		11	21	21	21	21		11	11	11	11
ARS-BFGL-NGS-55886	54231399	21	11	21	0	11	11	21	21		21	21	22	21	22		22	11	22	22
Hapmap41994-BTA-86487	54310578	22	22	12	11	22	22	12	22		12	12	11	12	11		12	22	11	11
ARS-BFGL-NGS-103359	54333458	22	22	22	22	22	22	22	22		22	22	22	22	22		22	22	22	22
Hapmap60074-rs29020121	54369185	12	12	12	11	22	22	22	12		12	12	11	12	11		11	12	11	11
Hapmap42984-BTA-58358	54449817	21	21	21	22	11	11	21	21		21	21	22	21	22		22	21	22	22
ARS-BFGL-NGS-30772	54613068	22	22	12	11	22	22	12	22		22	12	12	12	12		12	22	22	12
ARS-BFGL-NGS-67203	54711045	22	22	12	11	22	22	22	12		22	12	12	12	12		12	22	22	12
ARS-BFGL-NGS-7003	54745039	11	11	21	22	11	11	21	11		21	21	21	21	21		11	11	22	11
Hapmap57248-rs29018609	54933394	21	21	21	22	11	11	21	21		21	21	22	21	22		21	21	22	21
ARS-BFGL-NGS-3921	54964499	22	22	22	22	22	22	22	12		22	22	22	22	22		12	22	22	22
Hapmap38648-BTA-101665	55083679	21	21	21	22	11	11	21	21		21	21	22	21	22		22	21	22	22
BTA-88188-no-rs	55193544	11	11	11	11	11	11	21	21		11	11	21	11	21		21	11	11	21
BTA-54940-no-rs	55263796	21	21	11	11	11	11	11	11		21	11	21	11	21		11	21	22	22
BTA-54938-no-rs	55314257	12	12	22	22	22	22	22	22		12	22	12	22	12		11	12	11	11
Hapmap41576-BTA-54925	55378288	22	22	22	22	22	22	12	12		12	22	22	22	22		22	22	11	22
BFGL-NGS-115403	55590501	11	21	21	22	21	11	11	11		11	21	21	21	21		21	11	11	11
ARS-BFGL-NGS-81838	55616571	22	22	22	22	22	22	22	22		22	22	22	22	22		12	22	22	22
Hapmap60308-rs29026607	55652161	22	22	22	22	22	22	22	22		22	22	12	22	12		22	22	22	12
ARS-BFGL-NGS-14970	55865567	12	22	22	22	22	22	22	22		12	12	12	22	12		12	22	11	11
BTA-73609-no-rs	55945273	21	11	11	11	21	11	21	21		21	21	21	11	21		22	21	22	22
BFGL-NGS-109796	55989100	12	22	22	22	22	22	22	22		12	12	12	22	12		12	22	11	11
ARS-BFGL-NGS-39709	56213959	11	11	11	11	11	11	11	11		21	11	11	11	11		21	11	22	21
BTA-73613-no-rs	56237069	12	12	22	22	12	22	12	12		22	12	22	22	22		12	12	22	22
BTA-73617-no-rs	56375185	12	12	22	22	12	22	12	12		12	12	12	22	12		11	12	11	11
Hapmap44616-BTA-73618	56410718	21	11	11	11	21	11	11	11		11	21	11	11	11		11	21	11	11
ARS-BFGL-NGS-12528	56515069	21	11	11	11	11	11	11	21		21	21	21	11	21		11	11	22	21
ARS-BFGL-NGS-4763	56585423	22	22	0	0	12	22	22	22		22	22	12	22	12		12	12	22	11
Hapmap30258-BTA-143119	56661587	11	21	11	11	11	11	11	11		11	11	21	11	21		11	21	11	21
ARS-BFGL-NGS-14781	56766165	21	21	11	0	21	11	21	11		21	21	11	11	11		22	21	22	21
ARS-BFGL-NGS-108437	57008880	12	22	22	22	22	22	22	22		22	12	22	22	22		22	22	22	22
BTA-73563-no-rs	57087530	21	11	11	0	11	11	21	21		11	21	21	11	21		21	21	11	22
ARS-BFGL-NGS-21434	57305230	22	22	22	22	22	22	22	22		12	22	22	22	22		12	22	11	22
ARS-BFGL-NGS-100634	57335801	11	11	11	11	11	11	11	11		11	11	11	11	11		11	21	11	11
UA-IFASA-6196	57383719	11	21	11	11	11	11	11	11		21	11	11	11	11		11	11	22	11
Hapmap46721-BTA-73566	57424855	21	21	11	0	11	11	11	21		21	21	21	11	21		22	21	22	22
Hapmap34521-BES10_Contig695_990	57470387	12	12	22	22	22	22	22	12		12	12	12	22	12		11	12	11	11
ARS-BFGL-NGS-44271	57606624	21	11	11	0	11	11	21	21		21	21	21	11	21		21	21	22	22
Hapmap60668-rs29018280	57681031	12	12	22	22	22	22	22	12		12	12	12	22	12		22	22	11	11
Hapmap26410-BTA-143139	57780232	21	21	11	0	11	11	21	21		21	21	21	11	21		22	21	22	22
ARS-BFGL-NGS-12487	57953405	12	22	22	22	22	22	12	12		22	12	22	22	22		12	22	22	12
ARS-BFGL-NGS-103394	57977594	11	11	11	11	21	11	21	21		11	11	21	11	21		11	21	11	21
ARS-BFGL-NGS-56672	58583012	12	12	22	22	12	22	11	11		12	12	22	22	22		22	22	11	12
ARS-BFGL-NGS-35956	58638702	11	11	11	11	11	11	11	11		11	11	11	11	11		21	11	11	11
Hapmap38085-BTA-87616	58676713	21	21	11	11	21	11	22	22		21	21	21	11	21		21	21	22	22
1 bp positions from ARS-UCD1.2
2 Group A represents calves that appeared in the verbose file using the PLINK homzygosity commands described in the methods
3 Group B calves represents calves that also appeared in the verbose file using relaxed PLINK homozygosity commands
4 Group C represents those calves that did not appear in a verbose file from PLINK homozygosity analysis
5 Tan shading indicates a run of homozygosity, yellow shading indicates a heterozygous gentoype bordering or within the run of homozygosity
6 Red shading indicates a calf that was determined to be neither heterozygous nor homozygous for the HY deletion mutation
